# Supplementary material for: Differential Impact of Methamphetamine Dependence and Social Media Overuse on Cognitive Control: Based on the Dual Mechanisms of Control Theory
Source: Behav Sci (Basel). 2025 Aug 12;15(8):1086. doi: 10.3390/bs15081086 (PMC12383042; doi:10.3390/bs15081086)
Supplement: Supplementary file 1 [file behavsci-15-01086-s001.zip]

Archive with 1 entries (1 files):
- behavsci-3728878-supplementary.pdf
